# Supplementary material for: Dietary Interventions with Bletilla striata Polysaccharides and/or Composite Polysaccharides Remodel Liver Lipid Profiles and Ameliorate Gut Metabolic Disturbances in High-Fat Diet-Induced Obese Mice
Source: Foods. 2025 Jul 29;14(15):2653. doi: 10.3390/foods14152653 (PMC12345948; doi:10.3390/foods14152653)
Supplement: Supplementary file 1 [file foods-14-02653-s001.zip]

Archive with 1 entries (1 files):
- foods-3744931-supplementary.pdf
